# Supplementary material for: Circulating MicroRNAs in Patients with Vulvar Squamous Cell Carcinoma and Its Precursors
Source: Noncoding RNA. 2025 Feb 7;11(1):13. doi: 10.3390/ncrna11010013 (PMC11858568; doi:10.3390/ncrna11010013)
Supplement: Supplementary file 1 [file ncrna-11-00013-s001.zip › Supplementary Table S1.xlsx]

## Sheet: Supp Table
Column1	Description	frec	miR-191-5p	hsa-miR-142-3p	miR-199-3p	miR-130-3p_301-3p_454-3p	miR-126-3p.1	miR-15-5p_16-5p_195-5p_424-5p_497-5p	miR-18-5p	miR-103-3p_107	miR-133a-3p.2_133b	miR-125-5p	hsa-miR-133a-3p	miR-484_3155	miR-139-5p	let-7-5p_miR-98-5p	miR-30-5p	miR-28-3p	miR-24-3p	miR-221-3p_222-3p	miR-652-3p	miR-342-3p	miR-197-3p	miR-145-5p	miR-146-5p	miR-126-3p.2	miR-485-3p_539-3p	miR-328-3p	miR-26-5p	miR-99-5p_100-5p	miR-148-3p_152-3p	miR-223-3p
1	GOMF_DNA_BINDING_TRANSCRIPTION_ACTIVATOR_ACTIVITY	16	0.103494580288009	0.00110023984008043	0.11038812996763	2.39941958038569e-07	NA	0.102696754331073	0.00290814668404498	0.0917991971468578	0.0128086463323163	0.000171512852322068	0.0911567310243941	0.00474922167368469	0.000952503989670851	0.00708290712893866	9.88521404728612e-08	0.401710310379058	0.487629155105989	4.16685652408812e-05	0.104789684985943	0.144057970013277	0.00467507585239819	0.000693678509019908	0.0541513424758739	0.247758109667117	0.0357262529832118	0.258838833109785	0.00702294665956341	0.29998639981111	3.15434609678713e-05	0.00357898765218457
2	GOMF_PROTEIN_SERINE_THREONINE_KINASE_ACTIVITY	16	0.297445319296747	0.000136606519944194	0.00749802610416476	0.000483992699722463	0.212393719116471	1.51204110324328e-08	0.141952873590156	0.000110445358409408	0.293575822910426	0.00274643620924653	0.488018989105649	0.0300939991680906	0.0133310395921167	2.24007786338579e-05	0.00218136922305272	0.60597588227427	0.00766243178269892	0.0239005744206485	NA	0.191850942604984	0.00592391852087416	0.000380717672536967	0.283654570179087	0.485616981930489	0.171927986332666	0.546572392600844	2.08642813013534e-05	0.279775725701845	0.000122337396451987	0.0557625202915701
3	GOMF_PROTEIN_SERINE_THREONINE_TYROSINE_KINASE_ACTIVITY	16	0.30279426583465	0.00107005882400961	0.0033251178205782	0.000482320264342479	0.477258504543863	4.41569367416667e-07	0.0644004193889122	0.00610209696764041	0.110351203180105	0.00657430257591345	0.138499172786516	0.0254489416284761	0.035160280039071	0.00258512380956522	0.000559833972441099	0.470544367602054	0.000799481688857117	0.00102463521517272	NA	0.157922051604403	0.0251249816164164	0.000100841196081701	0.509310650612608	0.242932022113008	0.270786498084893	0.562494606001288	2.08642813013534e-05	0.178400555102746	5.36653155900824e-05	0.20012835922411
4	GOMF_PROTEIN_SERINE_KINASE_ACTIVITY	15	0.263586889018564	0.00104753742360366	0.00892065623041635	0.00492773449562881	0.420323200293575	1.16734919706525e-05	0.114659369138455	0.00255910952987409	0.421553883012442	0.0279456667714403	0.455098521894745	0.06035673834635	0.0160453415845212	0.00205410304817828	0.000958461944732252	0.527685075077157	0.0138244109518128	0.0163098585866427	NA	0.295955722178438	0.0195108969052188	0.000423087294105915	0.539961606047073	0.447967550226152	0.166630782941185	0.476579660000849	4.02036677697389e-05	0.389242747797642	0.00037012371306046	0.194176754123715
5	GOMF_DNA_BINDING_TRANSCRIPTION_FACTOR_BINDING	13	0.492416233227717	0.000792530890310527	0.00173956834854394	0.00567575727076702	NA	0.0874613182057637	0.111765058598073	0.0155340567937632	0.0556717985530921	0.254141327936224	0.328138696111425	0.0522367570740028	0.000679699591313307	0.0121178868898414	0.00757507234103379	0.224805220740549	0.033327231984989	0.00604587481344501	0.104789684985943	0.117773239700519	0.257699370619202	0.0575356835583862	0.258713583186342	NA	0.000276164005592197	0.178479516055723	0.0035213355349738	0.242310887511375	3.15434609678713e-05	0.00137832702384416
6	GOMF_TRANSCRIPTION_COREGULATOR_ACTIVITY	13	0.783513284821476	0.000136606519944194	0.00556291224298832	0.00106471798758071	NA	0.00435720683567392	0.522219787928155	0.00395887309937959	0.0871659445506797	0.762331858367935	0.271463568291162	0.00377158469295115	0.000952503989670851	0.0121178868898414	0.000778094322670669	0.375958488846057	0.247418943461129	0.197450871623406	NA	0.135307728902071	0.104549203894911	0.217311614766505	0.223008970689701	0.517145248768252	0.000162605348342494	0.442627006763395	0.0139207122747099	0.316996027310664	0.000342471943230865	0.0216318713349754
7	KEGG_PATHWAYS_IN_CANCER	13	0.268119856412898	0.00220835789444628	0.0363199810494345	0.00396681606936713	0.204501660420358	2.26121513472025e-08	0.0347155400653896	0.0555808772145914	0.101570137072181	0.374935708473698	0.568749660303225	0.000218944578387346	0.0523010154211806	0.000118731799114946	0.284780992984513	0.499005728627816	0.0995344776166402	0.00166921360661132	0.273821606898601	0.254680146706771	0.16430464640846	0.0091983375000991	0.312093629245571	0.00396734938733643	0.0166218005108435	0.709606208396625	0.0102286007913189	0.0690796273624154	0.000158915929225009	0.457586962583001
8	KEGG_WNT_SIGNALING_PATHWAY	13	0.268119856412898	0.00250169709330214	0.206080628393858	0.0044207312919456	0.280104877885597	1.01560395973289e-05	0.100508664603163	0.015285526276357	0.124827342166945	0.244924242604266	0.568749660303225	0.0242086872234754	0.0109177866504342	0.0402520077448636	0.0271153159223913	0.499005728627816	0.162568583516629	0.00241579122892879	0.154480029152412	0.587724871913745	0.155137479192735	0.00989182935192958	0.70209630152438	NA	0.0103444182861981	0.645386816377673	0.00273947832756327	0.0995677694400164	0.0360257023868053	0.743449543162258
9	GOBP_SYNAPSE_ORGANIZATION	12	0.0948784774136382	0.0379315902644808	0.137267597536732	7.50018703680302e-05	0.461023062989011	0.00614055016317882	0.402107608957838	0.0174611488175356	0.000511802057734688	0.0507823321849443	0.000398342151148294	0.0818324456230935	0.0364039648481114	0.469440723030296	0.0339832110200567	0.387835580119425	0.234227087969095	0.0308226448385189	0.305906490281718	0.00468705248732221	0.060523542692182	0.000722781448844063	0.34488653205114	0.482001270500047	0.208741471985842	0.147672187923477	0.0840174425782103	0.273242575857897	0.000257607724280843	0.361349511142292
10	GOBP_FOREBRAIN_DEVELOPMENT	12	0.136919293678946	0.0136229770959582	0.0821607042387923	1.16830956010458e-05	0.199542702618827	3.09372720312651e-05	0.522219787928155	0.0246502076015006	0.0112798618995544	0.0132996131764337	0.112290078236213	0.0772449487277572	0.0195529149495151	0.250610109226657	0.000555254459425164	0.551905171117196	0.0229770962805676	0.143282021865421	0.286880421900678	0.144057970013277	0.159883542314764	0.000118877524540011	0.194803046749363	0.458322819104189	0.0630579299794868	0.253511098624604	0.0100285374021424	0.692957227749943	0.00111380752604439	0.105118513676818
11	GOBP_AXON_DEVELOPMENT	12	0.239894827504582	0.00106154734834788	0.399154446631831	0.000103452329383859	0.230235929380211	2.41756871513008e-05	0.141952873590156	0.0202819631087146	0.290542428564183	0.00940158406444455	0.184519740152732	0.132049164767887	0.000776384014860727	0.0486954787597917	9.88521404728612e-08	0.821309063083749	0.0903991646164821	0.470540934497798	0.1234807959867	0.444712271063798	0.028722672985501	0.00598199564140494	0.0616394942875301	0.510112137349653	0.262324909856568	0.412876202864381	0.0139037872020355	0.482031269000852	3.56081426391218e-07	0.20012835922411
12	GOBP_DENDRITE_DEVELOPMENT	12	0.556710286550426	0.000834702000331735	0.0170765886588543	0.000239827697556754	0.160756292766771	0.0174672262062047	0.553870873597249	0.0547844160400751	0.0238958218847781	0.136871655801534	0.253706521568743	0.119525855857907	0.0195529149495151	0.0269429726016578	0.0160682273783335	0.409500506829818	0.188840190506565	0.089992436249184	NA	0.0480394560105944	0.246889700440905	6.24705427739661e-06	0.162789080258121	NA	0.103527048918522	0.430705370921866	2.08642813013534e-05	0.541876853257244	0.000369423765449396	0.204566967923174
13	GOBP_MUSCLE_TISSUE_DEVELOPMENT	12	0.724321301607552	0.00255753615026707	0.0024378244300478	4.87519358316773e-05	0.452756588948538	0.00254874128757829	0.111765058598073	0.0201261619409749	0.646203693092628	0.360611633369544	0.326122871392965	0.814490628497663	0.0313785756064409	0.0448914707998958	0.000274523915753906	0.375958488846057	0.141489343016517	0.0422405214769233	0.300296103810447	0.0628451340736366	0.38917876619711	0.0307593481865775	0.156151158705947	0.224339560519559	0.0601868811960709	0.217277177017649	0.009765999827777	0.176075542863918	0.000170862327982631	0.0637027244642512
14	GOBP_UROGENITAL_SYSTEM_DEVELOPMENT	11	0.23227441677109	0.0306009791637401	0.0866487737602671	0.000318953521156735	0.415810380477852	0.00384678770248109	0.367520421999645	0.0704595857194306	0.00306638079974855	0.0362184926773981	0.0592295239628003	0.343242134030055	0.533546497082589	0.0020850679061198	0.000224288144172133	0.707370438881958	0.0634025773192705	0.231154355853317	NA	0.212114894763452	0.235556151788567	2.81247694134197e-05	0.320914244258213	0.213067966892289	0.0236872272184432	0.17970614455932	0.00795810385345811	0.382128983110481	3.15434609678713e-05	0.546508274533956
15	GOBP_CELL_CELL_SIGNALING_BY_WNT	11	0.235679882618303	0.20844733967103	0.0686390135058214	6.48041636513171e-05	0.479565698594089	2.49209007581429e-07	0.371816884803616	9.39411898471933e-05	0.125460653337289	0.0513524614414613	0.0454449861834422	0.0863614515453413	0.0943263141875554	0.0121178868898414	0.00665163646913162	0.401650394864409	0.00322428021692761	0.121691564975527	0.118775658896385	0.280882471029821	0.805905775729486	0.00797119167793233	0.421949810078338	0.497067832381578	0.00679328377105879	0.204547162210707	9.94715890201253e-05	0.463401725879247	0.0109040568204239	0.460698680054619
16	GOBP_REGULATION_OF_NEURON_PROJECTION_DEVELOPMENT	11	0.297284780987609	0.0749155427330102	0.0571087193188545	0.0190119497530836	0.0221882596313695	1.58237743870368e-05	0.432745901997309	0.0243909192769652	0.164929496704507	0.0645417952535318	0.263183801550987	0.0116054321325421	0.0189960226364758	0.0301034021960555	0.000147957250998557	0.388419727971187	0.0610572956196203	0.133373990697414	0.115472086150171	0.145453431982476	0.108181617832136	0.000170771742999642	0.207357153833191	0.485616981930489	0.5139654194606	0.389256122035427	0.000109849075427466	0.177565747198448	0.00334354775226938	0.540297369430542
17	GOBP_REGULATION_OF_GTPASE_ACTIVITY	11	0.413868161676672	0.0244936381462758	0.226545394759526	7.39941407034016e-05	0.156460796731088	0.00916710639995208	0.522219787928155	0.0404271662607809	0.691227329428141	0.00593624016022832	0.133427831764512	0.000958031651385458	0.917445187859337	0.0442494483081867	0.00684609340210814	0.90214096030481	0.408699055810497	0.61153793389992	NA	0.425084025166606	0.248626148771598	0.000494906284985723	0.964594107231578	0.148851769188943	0.570229868395896	0.396869922543204	0.0101596381907746	0.253776170820575	0.0189479270815808	0.33190191009317
18	GOBP_RAS_PROTEIN_SIGNAL_TRANSDUCTION	11	0.678860097777397	0.00642701849118552	0.0033251178205782	2.39941958038569e-07	0.0252014782640629	6.58757439856822e-05	0.473003714509332	0.0653041455736995	0.25289896547178	0.0961581288660406	0.414043811077586	0.00541110282369168	0.256145077074583	0.111391089725459	0.00254379674485098	0.516263615918469	0.226590988638368	0.286937463470276	0.272613545173419	0.267455949448122	0.027642082346456	8.42959269666317e-06	0.585975045941344	0.0733175231261546	0.283460590312607	0.46323802599484	0.0359083043133582	0.669217965876019	0.00256194396847691	0.222844413180262
19	GOBP_REGULATION_OF_RNA_SPLICING	11	NA	0.0215380566799102	0.0256089257115421	0.0206586592967668	NA	0.215073166329009	0.770779641630963	0.0654097403900299	0.00955520832484417	0.300498543604307	4.69797606765215e-05	0.521271373984291	0.0195529149495151	0.296517214060026	0.00254379674485098	0.224805220740549	0.793450128421964	0.000787765786783796	NA	0.483013828278595	0.502714826493387	0.0237389057087916	0.0364242237615899	0.286022397808928	0.45754131857515	0.268533486474891	0.0169404047248088	0.178400555102746	0.215566530775095	0.2570077945848
20	GOBP_REGULATION_OF_MRNA_METABOLIC_PROCESS	11	NA	0.0259083221385842	0.135921666277402	0.000112262597522773	NA	0.344297691322306	0.637609766417771	0.0658150331348518	0.00429737754662	0.295102723308915	0.0026808934401856	0.355316507000165	0.0367055159575874	0.211159047299017	7.0992245400289e-06	0.375958488846057	0.314689301172374	0.000787765786783796	0.246378915961769	0.514131191924923	0.281786886838341	0.014421865278168	0.124945256995056	NA	0.0409648627094958	0.396988539578745	0.00743789667865121	0.0975021729118705	0.00432081132765716	0.20012835922411
21	GOMF_BETA_CATENIN_BINDING	10	0.23227441677109	0.00258549303528414	0.0935320555628004	0.0179302931630553	NA	0.000910164566386917	0.522219787928155	0.00580065714545893	0.371030192605638	0.577006689024572	0.398092410673726	0.652699556402429	0.0220504049160394	0.795106449241889	0.0196584411779789	0.558506344540732	0.333460882787422	0.0192683033012069	NA	0.566502461021401	0.231216241189847	0.0129834543392838	0.797287748456158	NA	0.162580237346308	0.252143307438906	2.93929887618143e-05	0.351044231818647	0.0221392243584	0.251736802506691
22	GOBP_REGULATION_OF_TRANS_SYNAPTIC_SIGNALING	10	0.23227441677109	0.0207121977776373	0.566927713319492	0.000424218935587201	0.467409578348731	0.077079369677472	0.914290985095039	0.0334611429682476	0.00955520832484417	0.152385695970331	0.0448159655559516	0.0312050280058237	0.19549658328375	0.275567984623294	0.000604165866762646	0.603222999060228	0.115872967008902	0.129699617778789	0.115472086150171	0.189006135636213	0.10115081501379	0.0237389057087916	0.539961606047073	0.48544273711457	0.0809335676127587	0.192488883488032	0.0064541541632602	0.735191843124692	0.00111380752604439	0.0939314335535742
23	GOBP_EMBRYONIC_ORGAN_DEVELOPMENT	10	0.235679882618303	0.0749155427330102	0.212840977955492	6.18212013585313e-05	NA	0.028502354513085	0.129051001796336	0.101794990624835	0.0588953348322	0.58950205602085	0.104419586388242	0.25722801584728	0.0364039648481114	0.00708290712893866	0.000253136469249986	0.474380444525071	0.206193566490049	0.00109707411907217	0.104789684985943	0.378858508434343	0.554218123378814	0.000412841336001509	0.413888359558293	0.243961135157396	0.103527048918522	0.406314378476056	0.0217755051685761	0.292446085872096	0.00597341221610286	0.0195828480697143
24	GOBP_HISTONE_MODIFICATION	10	0.240980906994685	0.0118310090136762	0.226545394759526	0.00341472237234549	NA	0.0551782796791792	0.361824522184682	0.0827964273011761	0.0619660841757713	0.536629599122501	0.328138696111425	0.534246899658761	0.000952503989670851	0.350748220358324	3.54177837796654e-05	0.224805220740549	0.514027499554329	0.0993709919392241	0.125259020708066	0.13655248224706	0.028722672985501	0.0497484944386429	0.539961606047073	0.518127024166166	0.00476971987934439	0.620585100378926	0.00736904702271115	0.242310887511375	0.000596375669539359	0.0364894572450518
25	GOBP_DEVELOPMENTAL_GROWTH_INVOLVED_IN_MORPHOGENESIS	10	0.306325442086194	0.00363553747214283	0.222441018259133	0.00288600744910917	0.327643141736626	0.0004992963640853	0.522219787928155	0.0364927519244726	0.335884279488569	0.101503906215959	0.328138696111425	0.00837253365442334	0.0660272652402888	0.275632820526228	0.00254379674485098	0.563863331064194	0.0903991646164821	0.601464452294467	NA	0.232955380712644	0.457170125503484	0.0469571481816427	0.0220255481182982	0.357452718377357	0.171671792717832	0.542803652932956	0.00139908020666335	0.546016099854522	0.0357818987027554	0.571138385001234
26	GOBP_CAMERA_TYPE_EYE_DEVELOPMENT	10	0.386617923104705	0.000165985881082509	0.0938786364248134	0.0226698960169378	0.184880181288476	0.0127346378815336	0.429078000951938	0.0430502953604081	0.335884279488569	0.124801626385031	0.162677142570495	0.0605295640793004	0.0384290706236121	0.296517214060026	0.00921442463230254	0.399849901930701	0.124457170149255	0.00790898547942778	NA	0.144057970013277	0.314387301558353	0.000768251330600751	0.772681859694204	0.427177905826388	0.0468357820726874	0.33859288750369	0.0997636964587676	0.368475991024798	0.000215436303487394	0.0529020024429852
27	GOBP_REGULATION_OF_DEVELOPMENTAL_GROWTH	10	0.386617923104705	0.00999897123149972	0.0938786364248134	1.31823753983693e-05	0.184880181288476	0.000135192103213587	0.535987904683668	0.0937083870043059	0.335884279488569	0.0189155395127206	0.162677142570495	0.00541110282369168	0.21660234023558	0.00384561673770704	0.0146163669405039	0.682770310886309	0.00322428021692761	0.11369398705291	NA	0.470685109252462	0.162643931721351	0.380015358363246	0.0541513424758739	0.427177905826388	0.576529112262786	0.204978580663693	0.00141257574448179	0.2471014210463	0.00771038823719867	0.341909034484528
28	GOBP_SENSORY_SYSTEM_DEVELOPMENT	10	0.436533350686123	0.000466765538720422	0.0438135399680174	0.0132724117777412	0.200535221818514	0.00453264935596643	0.522219787928155	0.128730531959159	0.169892191131292	0.0520792825732885	0.131878871483456	0.108676163958487	0.0367977699140856	0.079111830403294	0.0127027161789226	0.42950531586289	0.05819021618201	0.00604587481344501	0.291883468472767	0.145453431982476	0.341256620174784	0.000742101592994714	0.539961606047073	0.466086934326139	0.0459476593749719	0.412876202864381	0.087307594752661	0.259319501008938	0.000978090870220365	0.0515878685632252
29	GOBP_APPENDAGE_MORPHOGENESIS	10	0.448223352577952	0.15360054821347	0.444130024569896	0.022849342974346	0.257362657250353	0.0029893827319461	0.747086413817836	0.0451089892125772	0.326248268887314	0.341402008180995	0.2000378541067	0.703558738810209	0.00792744709366671	0.0231926889159379	0.00367146849678434	NA	0.657752805493458	0.0158828613541319	0.165387463712801	0.145453431982476	0.160718214367699	0.00705000345796199	0.267511639189318	NA	0.0236872272184432	0.550047547787927	0.0185607286852363	0.177565747198448	0.101667604773036	0.506342214443437
30	GOBP_CELL_GROWTH	10	0.502126946566455	0.00217980348498124	0.0223339188851506	0.000429526736149144	0.23295399931275	0.00477705939662827	0.731582648492765	0.212382170805674	0.179410348072312	0.036339826503046	0.119543037772568	0.0220133010815497	0.0585274293224342	0.211159047299017	0.0505292726229533	0.665775287772584	0.188840190506565	0.387693766422481	0.337510189133487	0.128112096254318	0.456772291859802	0.0264098457503333	0.0264256295988497	0.255128929751444	0.349495294260564	0.608773477922548	0.00276941309835939	0.487331858904712	0.0336374102217205	0.729886658431696
31	GOBP_STEM_CELL_DIFFERENTIATION	10	0.539361540666981	0.0211488527826918	0.0677858860206405	0.0167551409259453	0.314150091043551	0.0151683569850929	0.288226365782013	0.19620372391953	0.646203693092628	0.204363284527357	0.144985375737799	0.125691267168656	0.143673848374738	0.138137229913492	0.0207215816124816	0.780065516490185	0.06105831266872	0.00599320737842751	0.104789684985943	0.453031923234738	0.513239474782249	0.0264098457503333	0.0176847337166636	NA	0.0153010500989681	0.278493100033407	0.00177831751128449	0.523122320372107	0.0370169570188653	0.251681519478039
32	GOBP_MUSCLE_ORGAN_DEVELOPMENT	10	0.668546367771539	0.000136606519944194	0.0453700624318677	0.000887706752803789	NA	0.0099338329233296	0.329199292321868	0.30362240109226	0.649527259907407	0.535428981294764	0.468607140220554	0.308163950585461	0.160833378795938	0.0405472003094569	0.00452592645717513	0.401650394864409	0.384170959861817	0.252229706904158	0.265583663141989	0.144057970013277	0.843397977903395	0.0448538161931414	0.203031663891946	NA	0.0514914726060635	0.412876202864381	0.015624180328396	0.371171301253662	3.15434609678713e-05	0.0207194404532065
33	GOBP_TRANSMEMBRANE_RECEPTOR_PROTEIN_SERINE_THREONINE_KINASE_SIGNALING_PATHWAY	10	0.699504993229091	0.000481667933568535	0.00236113917336769	0.000225620676123275	0.197703181445466	0.00566118615247025	0.415774997472676	0.102719788830676	0.387048109893693	0.111729306528532	0.318377870444894	0.548750472090475	0.0795410148896835	0.00205410304817828	0.0449490301356972	0.375958488846057	0.285080101328257	0.270300235397226	0.285259274317058	0.178409504307168	0.0130650990178531	0.00010316267043286	0.369698748322091	0.457429984133739	0.126435481826614	0.491296333304989	0.00276941309835939	0.400586698143429	0.00550686108069231	0.533310513628276
34	GOBP_MYELOID_CELL_DIFFERENTIATION	10	0.715346259132919	0.000165985881082509	0.0474598558063431	0.0156996010373627	NA	0.606072860562419	0.288226365782013	0.139046863357848	0.0457665040067906	0.152385695970331	0.0738665867578519	0.602798763655585	0.0384290706236121	0.0612836319892002	0.0309467716065254	0.431821568138996	0.228373285140177	0.0191152272344175	0.293746218158162	0.490866810426706	0.180207156789192	0.0149771740427258	0.641464578662895	0.222652427380238	0.563885696815362	0.328438080019224	0.0048929894638593	0.261069608331625	0.0154857713114856	0.0915721820794513
35	GOBP_REPRODUCTIVE_SYSTEM_DEVELOPMENT	10	0.745360704692143	0.00130726264515852	0.117109199518525	1.5977113540162e-05	0.472252131612298	0.00550325047453122	0.286997834557511	0.192599502722247	0.0660593553107516	0.468778447703635	0.328138696111425	0.756351953002052	0.599181578823491	0.0261264064779975	0.000327534690450796	0.611419711073048	0.0138244109518128	0.00154979300414352	NA	0.25074618189492	0.835497206015446	0.0282477818008428	0.539961606047073	0.48796198487233	0.566415564672735	0.553361491364674	0.0450663571424027	0.282700056851177	0.000508526291923722	0.240248040223751
36	GOBP_RESPONSE_TO_TRANSFORMING_GROWTH_FACTOR_BETA	10	NA	3.33330482478606e-05	0.0202602272775341	0.00017097412842073	0.133682110495874	0.000910164566386917	0.29115367277604	0.1555083701193	0.132454701815172	0.480273989095571	0.258798911228195	0.410161792899167	0.00113004183096174	0.00755235929861804	0.00254379674485098	0.375958488846057	0.283955698788397	0.0599522748734017	0.230490824914174	0.552470321767583	0.124471765633143	4.21898729355472e-06	0.539961606047073	0.380605606239121	0.165751627252875	0.463857296260839	0.00404725504254875	0.316996027310664	0.0457383261279937	0.135664463632311
37	GOMF_TRANSCRIPTION_COREPRESSOR_ACTIVITY	10	NA	0.00177646906282214	0.0202602272775341	0.00842359464592665	NA	0.00992354094592563	0.688960230521306	0.00429878861274983	0.16883947868222	0.610437832984736	0.363785960792913	0.26009040215371	0.0451553064823301	0.0233739198615021	0.0216065771331648	0.490873516338837	0.874909482339101	0.189675040509867	NA	0.531717346549343	0.793928279195157	0.82807420701173	0.162789080258121	NA	0.0834781130219943	0.412876202864381	0.0402777049594447	0.489621009860582	0.00183666885211136	0.529510720293255
38	KEGG_MAPK_SIGNALING_PATHWAY	10	0.268119856412898	0.0132339298500213	0.019333641247524	0.383550113591356	0.407219515115889	0.000160879339115727	0.302156288290088	0.0555808772145914	0.568950340655954	9.02325905200327e-05	0.842235740534275	0.217240269643663	0.637442808657896	2.39247832811913e-05	0.0319474144748622	0.366534817016931	0.0995344776166402	0.0186585224235838	0.239561473598887	0.254680146706771	0.155137479192735	4.20901100866344e-05	0.70209630152438	0.0164808037122047	0.211016237000582	0.645386816377673	0.0242849274730327	0.0995677694400164	0.103365899335844	0.57067924330375
39	KEGG_FOCAL_ADHESION	10	NA	0.000943572654249469	0.0349373600879755	0.0572169671619308	0.203432331076655	0.000880340215211109	0.341607313485317	0.795638755137888	0.853683445386907	0.244924242604266	0.842235740534275	0.114882333138269	0.00613838387183285	0.0248800254632381	0.125902119341943	0.721984430408149	0.389765364545596	0.0423276229463833	NA	0.570852270127491	0.383292416518649	0.00162862166852007	0.70209630152438	0.000177510050372964	0.211016237000582	0.696033759185529	0.0253150500567356	0.324811082322601	0.00120820493364754	0.87892616384503
